# Supplementary material for: The Mediation Effect of Eudaimonic Well-Being in the Relationship Between Self-Determination and Somatic Symptoms
Source: Int J Environ Res Public Health. 2026 Jun 12;23(6):791. doi: 10.3390/ijerph23060791 (PMC13299252; doi:10.3390/ijerph23060791)
Supplement: Supplementary file 1 [file ijerph-23-00791-s001.zip]

Archive with 1 entries (1 files):
- ijerph-4301408-supplementary.pdf
